# Supplementary material for: Swedish Population Substructure Revealed by Genome-Wide Single Nucleotide Polymorphism Data
Source: PLoS One. 2011 Feb 9;6(2):e16747. doi: 10.1371/journal.pone.0016747 (PMC3036708; doi:10.1371/journal.pone.0016747)
Supplement: Table S1 — Names, abbreviations and sample sizes for the Swedish and Finnish provinces. (XLS) [file pone.0016747.s011.xls]

## Sheet: Table S1.
Table S1. Names, abbreviations and sample sizes for the Swedish and Finnish provinces.
Country, region or province			Abbr.	Sample size in
				Dataset 2	Dataset 3
Sweden				868	1525
	Norrland		NORR	115	237
		Norrbotten	NBO	NA	73
		Västerbotten	VBO	NA	37
		Västerbotten + Norrbotten	VNBO	53	NA
		Västernorrland	VNO	31	75
		Jämtland	JAM	0	18
		Gävleborg	GAV	31	34
	Svealand		SVEA	245	545
		Stockholm	STO	104	214
		Uppsala	UPP	26	39
		Södermanland	SMA	32	43
		Värmland	VAR	NA	95
		Dalarna	DAL	NA	24
		Värmland + Dalarna	VARD	21	NA
		Örebro	ORE	42	77
		Västmanland	VMA	20	26
	Götaland		GOTA	395	743
		Östergötland	OGO	42	82
		Jönköping	JON	35	50
		Kalmar + Gotland	KAL+GOT	17	55
		Kronoberg	KRO	30	48
		Blekinge	BLE	34	50
		Skåne	SKA	68	114
		Malmö	MAL	29	29
		Halland	HAL	38	61
		Västra Götaland	VGO	74	172
		Göteborg (Gothenburg)	GOB	28	82
	Swedes w/o further information		SWEmix	113	0
Finland				280	0
	Western Finland		FIW	137	0
		Southwest Finland	SWF	71	0
		Satakunta	SAT	16	0
		Swedish-speaking Ostrobothnia	SSOB	20	0
		Southern Ostrobothnia	SOB	13	0
		Häme	HAM	17	0
	Eastern Finland		FIE	124	0
		Northern Ostrobothnia	NOB	52	0
		Kainuu	KAI	18	0
		Northern Savo	SAV	40	0
		North Karelia	NKAR	14	0
	Finns with mixed ancestry		MISC	19	0
NA = not applicable.
