# Supplementary material for: Swedish Population Substructure Revealed by Genome-Wide Single Nucleotide Polymorphism Data
Source: PLoS One. 2011 Feb 9;6(2):e16747. doi: 10.1371/journal.pone.0016747 (PMC3036708; doi:10.1371/journal.pone.0016747)
Supplement: Table S4 — Pairwise FST values (multiplied by 10,000) between Swedish provinces. (XLS) [file pone.0016747.s014.xls]

## Sheet: Table S4.
Table S4. Pairwise FST values (multiplied by 10,000) between Swedish provinces.
x 10,000	NBO	VBO	VNO	JAM	GAV	STO	UPP	SMA	VAR	DAL	ORE	VMA	OGO	JON	KAG1	KRO	BLE	SKA	MAL	HAL	VGO	GOB
NBO	0	11.1	10.3	13.5	9.7	13.5	11.6	15.3	15.5	15.5	14.8	15.9	16.9	22.4	17.9	20.3	19.9	19.5	18.7	19.3	19.7	16.8
VBO	11.1	0	10.2	16.4	17.1	17.2	13.1	21.1	19.2	18.3	21.3	16.9	20.9	26.6	19.7	25.6	22.7	23.4	20.1	21.7	24.8	19.8
VNO	10.3	10.2	0	4.3	2	5	3.1	5.6	6.3	6.7	7.5	9	7.1	9.6	8.7	9.3	11.8	10.3	12.5	9	9.4	7.8
JAM	13.5	16.4	4.3	0	-4	3.8	3.8	-0.5	5	-1.1	2.4	8.5	1.5	8.5	3.5	5.6	4.7	8.7	7.8	4.1	7.4	5
GAV	9.7	17.1	2	-4	0	-0.1	-1.4	4.5	-0.4	-1.6	0.4	4.2	2.3	4.3	2.3	7.5	7.6	6.5	6.7	5.5	3.5	2.3
STO	13.5	17.2	5	3.8	-0.1	0	-1.1	-1.4	1.1	1.7	0.1	4.8	0	0.9	1.2	2.2	2.5	1.8	2.5	1.6	1.9	0
UPP	11.6	13.1	3.1	3.8	-1.4	-1.1	0	1.5	1.4	-3.7	0	4.5	1.8	3.9	3	2.9	2.7	1.2	4.4	3.5	4.4	3.8
SMA	15.3	21.1	5.6	-0.5	4.5	-1.4	1.5	0	-0.7	-0.2	-3.6	3.9	1.4	0.1	0.7	1.3	3.9	0	1.3	1.9	1.6	-1.1
VAR	15.5	19.2	6.3	5	-0.4	1.1	1.4	-0.7	0	0.3	1.1	6.2	1.9	3.2	3	4.7	3.1	4.1	2.7	2.2	2	1
DAL	15.5	18.3	6.7	-1.1	-1.6	1.7	-3.7	-0.2	0.3	0	0.1	-3.4	3.3	3.5	7	2.8	7.5	6	10.3	3.8	7	3.6
ORE	14.8	21.3	7.5	2.4	0.4	0.1	0	-3.6	1.1	0.1	0	4.5	1.4	4.2	1.6	2.5	4.4	3.1	2.7	1.6	2.3	0.7
VMA	15.9	16.9	9	8.5	4.2	4.8	4.5	3.9	6.2	-3.4	4.5	0	7.1	7.3	6.6	9.1	7.5	8.1	9.3	8.7	7.9	7.1
OGO	16.9	20.9	7.1	1.5	2.3	0	1.8	1.4	1.9	3.3	1.4	7.1	0	0.3	0.6	0.3	2.9	1.8	0.3	1.5	1.4	0.3
JON	22.4	26.6	9.6	8.5	4.3	0.9	3.9	0.1	3.2	3.5	4.2	7.3	0.3	0	0.2	0.4	0	3	1.4	1.7	1.6	0.7
KAG1	17.9	19.7	8.7	3.5	2.3	1.2	3	0.7	3	7	1.6	6.6	0.6	0.2	0	1.5	2.3	2.5	1.3	3.2	3.2	1.4
KRO	20.3	25.6	9.3	5.6	7.5	2.2	2.9	1.3	4.7	2.8	2.5	9.1	0.3	0.4	1.5	0	1.7	2.2	1.8	4.2	4.2	1.7
BLE	19.9	22.7	11.8	4.7	7.6	2.5	2.7	3.9	3.1	7.5	4.4	7.5	2.9	0	2.3	1.7	0	1.1	2	4.4	5.2	3.8
SKA	19.5	23.4	10.3	8.7	6.5	1.8	1.2	0	4.1	6	3.1	8.1	1.8	3	2.5	2.2	1.1	0	-0.7	2.4	2.4	1.2
MAL	18.7	20.1	12.5	7.8	6.7	2.5	4.4	1.3	2.7	10.3	2.7	9.3	0.3	1.4	1.3	1.8	2	-0.7	0	2.5	3.2	0.3
HAL	19.3	21.7	9	4.1	5.5	1.6	3.5	1.9	2.2	3.8	1.6	8.7	1.5	1.7	3.2	4.2	4.4	2.4	2.5	0	1.5	-0.4
VGO	19.7	24.8	9.4	7.4	3.5	1.9	4.4	1.6	2	7	2.3	7.9	1.4	1.6	3.2	4.2	5.2	2.4	3.2	1.5	0	-0.2
GOB	16.8	19.8	7.8	5	2.3	0	3.8	-1.1	1	3.6	0.7	7.1	0.3	0.7	1.4	1.7	3.8	1.2	0.3	-0.4	-0.2	0
In underlined comparisons, FST differs from zero (Bonferroni-corrected p < 0.05). The matrix is visualized in Figure S2c.
Note that the values are based on a larger sample than those in Table S3.
1 KAG = KAL + GOT; other abbreviations as in Table S1.
