# Supplementary material for: Swedish Population Substructure Revealed by Genome-Wide Single Nucleotide Polymorphism Data
Source: PLoS One. 2011 Feb 9;6(2):e16747. doi: 10.1371/journal.pone.0016747 (PMC3036708; doi:10.1371/journal.pone.0016747)
Supplement: Table S6 — The SNPs with largest allele frequency difference between Norrland and the rest of Sweden, and their nearest genes (within 200 kb). (XLS) [file pone.0016747.s016.xls]

## Sheet: Sheet1
Table S6. The SNPs with largest allele frequency difference between Norrland and the rest of Sweden, and their nearest genes (within 200 kb).
SNP				nearest gene
rs number	chromosome	location (bp)	-log(p)	distance (kb)	Ensembl ID	Refseq ID
rs437722	1	30564829	5.71965	92.872	ENSG00000217351
rs705551	1	64509603	5.95782	67.525	ENSG00000177414	UBE2U
rs10494209	1	118664994	5.50362	56.476	ENSG00000209185
rs12619554	2	17215853	6.34419	48.174	ENSG00000210786
rs6727787	2	131373055	6.37284	30.75	ENSG00000212437
rs11894115	2	202220694	5.83446	1.01	ENSG00000222972
rs1978706	5	158206649	5.71153	22.921	ENSG00000212796
rs3864314	6	13304555	7.00463	17.712	ENSG00000206702
rs16874138	6	13528950	6.3098	21.727	ENSG00000221150
rs1992387	6	13539293	5.71715	11.384	ENSG00000221150
rs4709396	6	160417880	5.87582	16.562	ENSG00000213073	LOC729603
rs8191898	6	160418955	5.87582	15.487	ENSG00000213073	LOC729603
rs6940011	6	168967087	5.80162	> 200
rs4371935	7	127937889	6.10568	33.87	ENSG00000165055	METTL2B
rs339077	7	128148365	6.45867	5.686	ENSG00000135248	FAM71F1
rs1832	8	27670815	5.69529	2.337	ENSG00000210467
rs11214484	11	112468209	7.68634	130.907	ENSG00000149294	NCAM1
rs7952383	11	112473867	7.83684	136.565	ENSG00000149294	NCAM1
rs2846154	11	134219845	6.08762	109.168	ENSG00000204236
rs2846142	11	134223305	5.60345	112.628	ENSG00000204236
rs2661969	11	134223427	5.60345	112.75	ENSG00000204236
rs4763491	12	18117011	5.91793	8.062	ENSG00000111404	RERGL
rs6487101	12	20560458	6.176	35.167	ENSG00000209580
rs2311	12	20591038	5.83684	4.587	ENSG00000209580
rs4322457	12	74694812	6.30347	10.682	ENSG00000139289	PHLDA1
rs2125998	15	66418794	6.83833	37.69	ENSG00000137809	ITGA11
rs4778582	15	78208021	5.56447	24.156	ENSG00000103876	FAH
rs304400	18	1090790	6.00458	169.032	ENSG00000132204	C18orf2
rs2024782	20	12365543	5.54031	56.839	ENSG00000218477
