# Supplementary material for: Swedish Population Substructure Revealed by Genome-Wide Single Nucleotide Polymorphism Data
Source: PLoS One. 2011 Feb 9;6(2):e16747. doi: 10.1371/journal.pone.0016747 (PMC3036708; doi:10.1371/journal.pone.0016747)
Supplement: Table S7 — A list of the SNPs whose frequency differs between Norrland and the rest of Sweden (chi-square p<10−3). (XLS) [file pone.0016747.s017.xls]

## Sheet: best1635_161110_v2
Table S7. A list of the SNPs whose frequency differs between Norrland and the rest of Sweden (chi-square p < 10-3).
SNP	chromosome	location (bp)	chi-square p
rs7952383	11	112473867	1.46e-08
rs11214484	11	112468209	2.06e-08
rs3864314	6	13304555	9.89e-08
rs2125998	15	66418794	1.45e-07
rs339077	7	128148365	3.48e-07
rs6727787	2	131373055	4.24e-07
rs12619554	2	17215853	4.53e-07
rs16874138	6	13528950	4.9e-07
rs4322457	12	74694812	4.97e-07
rs6487101	12	20560458	6.67e-07
rs4371935	7	127937889	7.84e-07
rs2846154	11	134219845	8.17e-07
rs304400	18	1090790	9.9e-07
rs705551	1	64509603	1.1e-06
rs4763491	12	18117011	1.21e-06
rs4709396	6	160417880	1.33e-06
rs8191898	6	160418955	1.33e-06
rs2311	12	20591038	1.46e-06
rs11894115	2	202220694	1.46e-06
rs6940011	6	168967087	1.58e-06
rs437722	1	30564829	1.91e-06
rs1992387	6	13539293	1.92e-06
rs1978706	5	158206649	1.94e-06
rs1832	8	27670815	2.02e-06
rs2846142	11	134223305	2.49e-06
rs2661969	11	134223427	2.49e-06
rs4778582	15	78208021	2.73e-06
rs2024782	20	12365543	2.88e-06
rs10494209	1	118664994	3.14e-06
rs2490197	1	118656353	3.64e-06
rs6665507	1	118661127	3.64e-06
rs881805	12	93725962	3.77e-06
rs12643596	4	41357039	3.84e-06
rs6894893	5	158375508	3.92e-06
rs6558018	8	27745887	4e-06
rs9370100	6	13526579	4.26e-06
rs12993985	2	67119483	4.41e-06
rs939974	15	78170136	5.16e-06
rs511996	6	13514069	5.42e-06
rs7674006	4	41394864	5.61e-06
rs2155304	11	134211153	5.63e-06
rs1329441	1	193489203	5.8e-06
rs12034367	1	193493084	5.8e-06
rs964529	21	18506579	5.85e-06
rs7407955	18	71812918	5.93e-06
rs6690477	1	118671456	5.99e-06
rs11136015	8	27758372	6.34e-06
rs1411353	9	127683236	7.17e-06
rs12366192	11	42261639	7.17e-06
rs1289420	14	84981709	7.22e-06
rs2461639	15	78155211	7.33e-06
rs2732243	18	71809999	7.61e-06
rs7096654	10	100124026	8.18e-06
rs1978177	7	82526516	8.91e-06
rs9388724	6	130041921	9.68e-06
rs6134530	20	12317473	1.01e-05
rs9402155	6	130000790	1.03e-05
rs2015461	15	32907040	1.03e-05
rs10485760	20	12597066	1.04e-05
rs1007617	15	66467665	1.05e-05
rs12930959	16	53147962	1.11e-05
rs7802215	7	77910906	1.12e-05
rs4797010	18	13860772	1.13e-05
rs9388721	6	130013622	1.16e-05
rs3124599	9	138523591	1.16e-05
rs11787399	8	5765927	1.17e-05
rs10229853	7	154653754	1.2e-05
rs461301	1	30522142	1.21e-05
rs9457827	6	160423646	1.26e-05
rs1699669	21	24415041	1.27e-05
rs4861000	4	41344700	1.27e-05
rs41590	7	82478173	1.39e-05
rs4776398	15	66443089	1.39e-05
rs6965165	7	139265359	1.41e-05
rs41593	7	82480045	1.47e-05
rs11034801	11	38476028	1.5e-05
rs7237303	18	63017849	1.54e-05
rs4671761	2	67026445	1.55e-05
rs7266805	20	24312877	1.56e-05
rs2014617	8	27633311	1.6e-05
rs11072009	15	66444634	1.6e-05
rs2415005	15	66447012	1.6e-05
rs10507880	13	77640121	1.6e-05
rs225999	14	29559580	1.61e-05
rs11072010	15	66448327	1.65e-05
rs276719	19	53587769	1.71e-05
rs2452976	6	92812835	1.75e-05
rs2023986	7	82565386	1.89e-05
rs10264030	7	82573687	1.89e-05
rs6449772	5	64468092	1.9e-05
rs1026442	12	10656298	1.98e-05
rs11854124	15	32916387	2.04e-05
rs2680310	10	56715938	2.09e-05
rs1634221	6	67095189	2.09e-05
rs2239247	14	71871989	2.14e-05
rs11136938	8	5743019	2.19e-05
rs1156688	3	177695202	2.24e-05
rs17486985	7	38114677	2.27e-05
rs8012050	14	19747654	2.27e-05
rs17425534	4	37675990	2.37e-05
rs11081186	18	5322222	2.44e-05
rs4410865	7	154657666	2.48e-05
rs58245	1	30528119	2.61e-05
rs17389549	7	15570378	2.68e-05
rs4841588	8	11651634	2.77e-05
rs2396963	7	3067896	2.79e-05
rs2396463	2	227753236	2.9e-05
rs6704864	2	227759558	2.9e-05
rs460911	1	30533891	2.91e-05
rs1150013	10	9398596	2.92e-05
rs7302045	12	4950523	3.01e-05
rs878180	1	163689084	3.02e-05
rs7244678	18	11987197	3.1e-05
rs1387395	5	163834024	3.1e-05
rs12006094	9	116811131	3.14e-05
rs11135315	5	163834466	3.15e-05
rs4543123	4	38468919	3.17e-05
rs304408	18	1095249	3.26e-05
rs4744654	9	73858130	3.28e-05
rs2846186	11	134203586	3.36e-05
rs11562069	7	82559678	3.36e-05
rs867036	4	116381578	3.39e-05
rs1940536	14	87768237	3.42e-05
rs3772318	3	1290900	3.45e-05
rs12640304	4	110374606	3.45e-05
rs11752349	6	52847496	3.49e-05
rs11633192	15	69635366	3.5e-05
rs2784849	10	86272314	3.58e-05
rs867035	4	116381423	3.61e-05
rs4111403	9	78871431	3.69e-05
rs17022148	12	93109705	3.73e-05
rs9840388	3	1206334	3.75e-05
rs2183767	9	78851409	3.91e-05
rs2790675	1	71491426	3.92e-05
rs705571	1	64546805	3.92e-05
rs4854502	2	68818582	4.04e-05
rs2113849	7	8897486	4.07e-05
rs12581837	12	24249520	4.07e-05
rs9364286	6	168898564	4.1e-05
rs7358398	11	42236209	4.11e-05
rs7358511	11	42236401	4.11e-05
rs10987069	9	127780717	4.14e-05
rs167771	3	115358965	4.24e-05
rs11766252	7	13229111	4.27e-05
rs1363900	5	64486394	4.27e-05
rs8033784	15	34957156	4.29e-05
rs4765717	12	3162729	4.31e-05
rs7842313	8	69205497	4.32e-05
rs1061134	10	100179242	4.32e-05
rs2064760	10	51939920	4.33e-05
rs1463652	12	53637482	4.33e-05
rs892495	12	93699584	4.34e-05
rs256323	5	34658592	4.46e-05
rs800543	8	116951826	4.55e-05
rs6487136	12	8496483	4.59e-05
rs10518914	15	34955794	4.65e-05
rs788805	1	200560539	4.87e-05
rs4588663	6	168544783	4.9e-05
rs10814998	9	4506598	4.97e-05
rs1357653	7	38048774	5e-05
rs10847208	12	125795459	5e-05
rs4513910	7	77919368	5.02e-05
rs2175990	2	166094427	5.04e-05
rs1191812	2	20088480	5.04e-05
rs8029715	15	32928271	5.17e-05
rs2247155	11	134216179	5.21e-05
rs244017	4	111475366	5.27e-05
rs1362858	18	31240598	5.37e-05
rs7031058	9	84445962	5.41e-05
rs4743863	9	93984599	5.43e-05
rs11022824	11	13409480	5.44e-05
rs8085939	18	63028852	5.48e-05
rs7095095	10	31401470	5.5e-05
rs10494331	1	157848727	5.59e-05
rs13209334	6	130024607	5.62e-05
rs9514828	13	107719374	5.68e-05
rs16944342	12	113381253	5.68e-05
rs10489653	1	79445589	5.75e-05
rs1352547	5	163829996	5.75e-05
rs1058425	7	80225702	5.75e-05
rs3885283	12	4303650	5.77e-05
rs1388151	12	126804340	5.84e-05
rs2021852	14	76677770	5.9e-05
rs1369887	8	31444861	5.93e-05
rs4704553	5	71466651	6.02e-05
rs2569865	6	1474786	6.07e-05
rs6014562	20	53971139	6.08e-05
rs16842312	2	139921158	6.09e-05
rs1418449	1	71405275	6.12e-05
rs7718943	5	174854037	6.17e-05
rs4770130	13	20791151	6.24e-05
rs520328	11	116834625	6.29e-05
rs16874509	4	23605473	6.31e-05
rs7298488	12	23776900	6.34e-05
rs7520601	1	79501015	6.51e-05
rs10239575	7	8894142	6.53e-05
rs2503666	6	92809346	6.55e-05
rs4704554	5	71467472	6.68e-05
rs17819684	7	82570519	6.68e-05
rs4499954	6	130020089	6.78e-05
rs12432346	14	71784534	6.79e-05
rs10009464	4	78087364	6.8e-05
rs11616293	13	83560369	6.8e-05
rs2029635	4	108338871	6.81e-05
rs1054515	13	51338131	6.9e-05
rs304409	18	1096342	7.05e-05
rs11839996	13	98887665	7.07e-05
rs898585	15	66416053	7.08e-05
rs7179347	15	66417924	7.08e-05
rs1403956	1	85706226	7.11e-05
rs1149978	10	9384687	7.21e-05
rs1316805	1	164269933	7.26e-05
rs2296436	10	100169841	7.37e-05
rs10498515	14	64114809	7.39e-05
rs780235	1	231741152	7.42e-05
rs6044510	20	16848098	7.44e-05
rs11154490	6	130036348	7.44e-05
rs7189062	16	53021655	7.46e-05
rs9388726	6	130077505	7.51e-05
rs1055356	15	32935394	7.52e-05
rs10515878	5	163827232	7.54e-05
rs10486260	7	8826141	7.55e-05
rs2282011	9	133395236	7.57e-05
rs2241975	2	113700974	7.6e-05
rs16843322	3	95657558	7.6e-05
rs12229163	12	113384812	7.6e-05
rs1667615	2	74202305	7.63e-05
rs4698823	4	111414059	7.69e-05
rs3759187	12	51202289	7.77e-05
rs6877008	5	152758048	7.83e-05
rs16921385	9	4497513	7.9e-05
rs9984570	21	22837757	7.99e-05
rs2147896	10	100138166	8e-05
rs1079903	14	69434754	8.02e-05
rs4833095	4	38476105	8.02e-05
rs4361032	18	63022319	8.02e-05
rs6661154	1	58620846	8.02e-05
rs4903062	14	72343716	8.04e-05
rs4832792	4	38610085	8.1e-05
rs1533857	15	78184554	8.18e-05
rs1061476	19	56051899	8.19e-05
rs4784383	16	53027674	8.24e-05
rs7965049	12	7537044	8.26e-05
rs6942736	7	145826385	8.37e-05
rs10985257	9	99967076	8.43e-05
rs12500438	4	180850339	8.44e-05
rs7579328	2	203582378	8.47e-05
rs10138605	14	100205718	8.5e-05
rs7607648	2	137120716	8.62e-05
rs6463462	7	48108719	8.63e-05
rs6570053	6	136258992	8.63e-05
rs2376393	4	189196857	8.68e-05
rs4085434	3	1285929	8.69e-05
rs12966508	18	4624463	8.77e-05
rs664864	3	74387817	8.82e-05
rs934096	5	5299251	8.85e-05
rs7529883	1	198896751	8.96e-05
rs3795634	1	198902173	8.96e-05
rs2824711	21	18552536	8.98e-05
rs10742430	11	38484182	8.99e-05
rs304844	5	152750754	9e-05
rs1073276	1	243639417	9.01e-05
rs2833584	21	32258059	9.01e-05
rs913900	13	51344094	9.01e-05
rs10507570	13	51366071	9.01e-05
rs2247016	2	201268985	9.08e-05
rs942201	10	6126298	9.08e-05
rs1224096	13	107701073	9.1e-05
rs1951401	14	84953944	9.2e-05
rs3732379	3	39282260	9.23e-05
rs12607412	18	44326318	9.25e-05
rs230910	17	15179374	9.33e-05
rs13186243	5	20477745	9.34e-05
rs1417429	13	68404173	9.46e-05
rs10495476	1	239073576	9.5e-05
rs10208511	2	161571298	9.51e-05
rs10508481	10	14740476	9.52e-05
rs913466	13	50515731	9.56e-05
rs4638337	11	111777399	9.63e-05
rs1108081	15	35893455	9.64e-05
rs12744775	1	71547094	9.74e-05
rs11900166	2	7966901	9.78e-05
rs11750563	5	124655257	9.78e-05
rs6887953	5	20481815	9.97e-05
rs2074691	7	149130345	9.97e-05
rs16934799	10	78878062	0.0001
rs4673242	2	203716679	0.000101
rs11129819	3	39279606	0.000101
rs3781531	10	117882238	0.000101
rs12938178	17	14933155	0.000102
rs1121247	2	66975021	0.000102
rs1362477	2	66994826	0.000102
rs7035447	9	26965568	0.000103
rs6445961	3	58207699	0.000105
rs9906760	17	4225584	0.000105
rs9714216	3	18379070	0.000105
rs750298	10	100092024	0.000106
rs13356966	5	20474012	0.000106
rs3808830	9	133398255	0.000106
rs1957675	14	93035948	0.000106
rs718465	14	93070552	0.000106
rs7151050	14	93077670	0.000106
rs4859678	4	77605396	0.000109
rs17040097	4	110364767	0.00011
rs7717166	5	57838833	0.00011
rs160063	5	152753045	0.000111
rs1951715	14	93080647	0.000111
rs4242889	12	8507076	0.000111
rs9430624	1	11686264	0.000112
rs1506452	1	71554173	0.000112
rs2287696	5	122488231	0.000113
rs12500833	4	6739753	0.000114
rs158481	16	55632754	0.000115
rs12652947	5	129725283	0.000115
rs12664247	6	129997020	0.000115
rs12227606	12	73294901	0.000116
rs962435	5	34657608	0.000117
rs7758664	6	163161043	0.00012
rs1439598	5	124659359	0.00012
rs13112870	4	71919111	0.000121
rs7701571	5	124694144	0.000121
rs7932795	11	111786436	0.000122
rs10842429	12	24975521	0.000122
rs11676337	2	182954319	0.000123
rs604222	3	195066404	0.000123
rs1145014	12	53355465	0.000123
rs793096	10	31425455	0.000123
rs8017950	14	100193621	0.000123
rs2833664	21	32418694	0.000123
rs6882777	5	61019187	0.000124
rs3790021	13	50474885	0.000124
rs281414	19	10311285	0.000125
rs8048199	16	10833635	0.000126
rs10017860	4	16203977	0.000126
rs11129942	3	42156400	0.000127
rs225949	14	29592515	0.000127
rs4509146	6	129997180	0.000127
rs11768111	7	53323837	0.000128
rs7310337	12	126802564	0.000128
rs1916048	15	78199634	0.000128
rs9651726	11	60825934	0.000129
rs9387978	6	121955728	0.000132
rs6938491	6	121956987	0.000132
rs4312758	4	6925418	0.000133
rs9342706	6	69165194	0.000133
rs9555607	13	108861360	0.000137
rs3857107	4	24086438	0.000138
rs11847123	14	84937401	0.000138
rs335855	5	122471821	0.000138
rs10150163	14	87789351	0.000138
rs2401756	14	87790661	0.000138
rs10734713	12	8533984	0.000139
rs362511	6	29638829	0.000139
rs7792186	7	82257077	0.000139
rs565539	11	60358873	0.00014
rs10937357	3	189780600	0.00014
rs1995733	4	116364760	0.000142
rs2302291	17	64539855	0.000142
rs6569733	6	131499350	0.000143
rs2503661	6	92817083	0.000143
rs9644870	9	27028948	0.000144
rs2829449	21	25185420	0.000144
rs7719314	5	35738738	0.000144
rs7442968	5	35741090	0.000144
rs10040979	5	158356969	0.000144
rs3807094	7	80226072	0.000145
rs11102731	1	114449310	0.000145
rs3913654	1	223606649	0.000146
rs946908	14	58626157	0.000147
rs10053137	5	20465089	0.000147
rs4488803	3	58193392	0.000148
rs4593210	4	6441104	0.000149
rs2039802	9	109728676	0.000149
rs1939722	11	134211890	0.00015
rs11130901	3	62848446	0.00015
rs6487105	12	20569785	0.00015
rs4899948	14	87852667	0.000151
rs10140583	14	100282461	0.000151
rs7810404	7	38032087	0.000151
rs9385883	6	140215483	0.000152
rs4891527	18	69707244	0.000152
rs11991132	8	29505690	0.000154
rs10503852	8	29526594	0.000154
rs8009420	14	53333601	0.000154
rs13118771	4	3735553	0.000155
rs9389172	6	134785905	0.000155
rs2827046	21	22095402	0.000155
rs2827072	21	22113405	0.000155
rs2214850	7	18925663	0.000155
rs10814271	9	3569891	0.000156
rs7818051	8	100241574	0.000156
rs3103712	8	100396677	0.000156
rs3110405	8	100438641	0.000156
rs3103698	8	100467846	0.000156
rs7004966	8	100628518	0.000156
rs4775328	15	59017818	0.000156
rs7184056	16	81464597	0.000156
rs1831083	9	19782882	0.000157
rs11043662	12	17820080	0.000157
rs363510	21	29984372	0.000158
rs2252094	21	30000875	0.000158
rs4658769	1	243639104	0.000159
rs10953565	7	77921238	0.000159
rs11077617	17	68158984	0.000159
rs1408077	1	205870764	0.000159
rs4976139	5	67267619	0.000159
rs10771611	12	30001725	0.000159
rs7978095	12	126799314	0.00016
rs642441	3	195062685	0.00016
rs693656	10	100391735	0.00016
rs9401418	6	121949667	0.000161
rs883248	10	1240184	0.000164
rs10490095	2	58841230	0.000164
rs11697869	20	1122075	0.000164
rs4891000	18	71746089	0.000165
rs10266458	7	80239406	0.000165
rs10222987	4	186183124	0.000165
rs10489872	1	190825306	0.000166
rs7642341	3	195578076	0.000166
rs1513887	2	177281358	0.000167
rs11189552	10	100073394	0.000167
rs1151403	13	107656374	0.000167
rs2966340	9	133312145	0.000168
rs40105	5	65087511	0.00017
rs1294416	6	6686326	0.00017
rs10884325	10	108232212	0.000171
rs7798172	7	127996592	0.000171
rs6961754	7	128099481	0.000171
rs11995302	8	313502	0.000172
rs7151770	14	21149744	0.000174
rs7567183	2	11728737	0.000175
rs11640550	16	53711316	0.000175
rs11640557	16	53711340	0.000175
rs2729122	3	1094888	0.000175
rs4245823	2	48860329	0.000176
rs1330366	9	116809350	0.000177
rs10891937	11	115632014	0.000177
rs10758319	9	3569989	0.000178
rs7282163	21	29924674	0.000179
rs10204782	2	16977824	0.000179
rs11015358	10	27205101	0.00018
rs4510651	6	163027087	0.000181
rs640628	9	96952847	0.000181
rs11190298	10	101610938	0.000181
rs9357804	6	54398292	0.000181
rs1107345	10	6127301	0.000182
rs1072869	21	41579418	0.000183
rs3772320	3	1289793	0.000184
rs4546362	5	93615166	0.000184
rs11884056	2	85193350	0.000185
rs1444928	4	96095301	0.000185
rs6571577	14	32611701	0.000186
rs12692444	2	11713812	0.000186
rs4979489	9	116808501	0.000186
rs6917325	6	52774232	0.000188
rs7402552	15	92323343	0.000188
rs4865755	5	52326944	0.000189
rs6771383	3	60723882	0.000189
rs7574612	2	48860742	0.000189
rs4680062	3	154615406	0.000191
rs10521232	17	13480529	0.000191
rs11149464	13	26432704	0.000191
rs11936718	4	6434866	0.000193
rs7218283	17	6294403	0.000193
rs1392279	5	165653184	0.000193
rs2339648	15	32909940	0.000193
rs17041255	2	442544	0.000195
rs10160717	11	4472941	0.000195
rs8010274	14	87268587	0.000195
rs1499094	3	1219434	0.000196
rs7694946	4	116413588	0.000196
rs679944	10	11237851	0.000196
rs10501844	11	95509866	0.000196
rs7900341	10	1276740	0.000197
rs1569346	3	60725102	0.000197
rs206697	6	164412759	0.000197
rs4890330	18	42372917	0.000198
rs5771851	22	47581322	0.000198
rs17062850	3	60332422	0.000198
rs2298629	18	45572077	0.000198
rs2023847	7	82299229	0.000199
rs7125479	11	107990612	0.0002
rs9836430	3	112792369	0.0002
rs13134793	4	181685248	0.0002
rs2239257	14	71804756	0.000201
rs12067894	1	176396786	0.000201
rs1373651	4	96087548	0.000202
rs446597	17	15166609	0.000202
rs4715326	6	52765511	0.000203
rs2683548	10	71307992	0.000203
rs955012	3	154582143	0.000205
rs505277	4	116248257	0.000205
rs476739	4	116248997	0.000205
rs3743121	15	32934637	0.000205
rs10840919	12	17965970	0.000206
rs750606	8	104497706	0.000207
rs6880977	5	162991701	0.000207
rs17052899	5	155171143	0.000208
rs17238968	4	61938663	0.000208
rs6443664	3	180867694	0.000209
rs1531115	2	196863930	0.00021
rs1790479	18	45548880	0.00021
rs355339	13	105613234	0.000211
rs1890758	1	220315446	0.000211
rs1405823	2	57680857	0.000211
rs2325434	6	92999168	0.000212
rs2408382	5	124683833	0.000212
rs661985	10	6476040	0.000212
rs1889363	14	19867422	0.000212
rs11113847	12	107306065	0.000213
rs658053	10	100374669	0.000214
rs2247380	2	204072966	0.000214
rs871261	6	92815206	0.000214
rs495820	11	64563811	0.000214
rs1892987	11	134220987	0.000215
rs9375638	6	129984510	0.000215
rs6814911	4	189388474	0.000215
rs2000203	6	73753787	0.000215
rs9967331	18	22909233	0.000216
rs16947109	18	4599374	0.000216
rs541663	13	68282804	0.000216
rs6892396	5	10386138	0.000218
rs3914786	18	2442252	0.000219
rs10474585	5	71457764	0.00022
rs11559013	3	106777192	0.000221
rs917205	7	87555698	0.000221
rs10066150	5	55416772	0.000221
rs395843	6	164398906	0.000221
rs293983	11	26556947	0.000221
rs1321690	1	86732012	0.000222
rs12403850	1	218146004	0.000222
rs4735568	8	99694267	0.000222
rs12550783	8	99712663	0.000222
rs1203380	10	51901735	0.000223
rs543289	10	100374090	0.000223
rs17555326	8	29497803	0.000223
rs3740304	10	313283	0.000223
rs17052889	5	155168865	0.000224
rs1309824	5	65115600	0.000225
rs6991997	8	117429997	0.000225
rs12374025	3	1292289	0.000226
rs7875496	9	99353546	0.000226
rs13317567	3	106750596	0.000227
rs10099383	8	130552559	0.000228
rs4074749	7	7007000	0.000228
rs11645174	16	53157893	0.000228
rs11030106	11	3838306	0.00023
rs7594831	2	204147946	0.00023
rs10242846	7	17554597	0.000231
rs929848	16	81475353	0.000231
rs891942	5	149680199	0.000232
rs763507	14	71736495	0.000232
rs12269271	10	3261675	0.000232
rs2697515	20	26033338	0.000232
rs3329	22	43511902	0.000232
rs11209757	1	71501488	0.000233
rs3849745	5	162991179	0.000234
rs10241261	7	9343580	0.000234
rs186451	5	55430869	0.000234
rs2430641	16	10642526	0.000234
rs4749632	10	31197723	0.000234
rs15795	14	22090478	0.000234
rs1879894	15	78055874	0.000234
rs2472811	6	14891189	0.000235
rs9319021	13	83601611	0.000235
rs9319023	13	83603507	0.000235
rs2255207	5	38397800	0.000237
rs9902752	17	68205244	0.000237
rs1466097	4	111716293	0.000238
rs4442128	8	69141932	0.000239
rs7395845	11	70920892	0.000239
rs7916090	10	31199747	0.000239
rs10755897	8	99716627	0.000239
rs4937734	11	132221135	0.00024
rs13111483	4	185695560	0.000241
rs7045297	9	109681971	0.000241
rs2763269	6	168572364	0.000241
rs1157211	7	77912893	0.000242
rs929626	5	158243209	0.000243
rs1499451	8	138046517	0.000244
rs7350728	14	71793410	0.000244
rs6551237	3	28022834	0.000246
rs244050	4	111440341	0.000246
rs1478374	5	121889755	0.000246
rs978034	18	32407703	0.000248
rs4861124	4	41337646	0.000249
rs11871364	17	42538151	0.000249
rs7090992	10	31187613	0.000249
rs1434755	8	69205464	0.00025
rs664725	13	101580902	0.000251
rs1929273	9	109697936	0.000251
rs2695605	2	57716395	0.000252
rs12138480	1	220318644	0.000252
rs11245214	10	128571305	0.000252
rs4715354	6	52816756	0.000252
rs11869840	17	42351099	0.000252
rs2448378	10	263344	0.000254
rs1427396	2	153443439	0.000255
rs1444649	5	124667367	0.000256
rs6495867	15	34786501	0.000257
rs1863019	7	131991248	0.000258
rs9877544	3	99167444	0.00026
rs10014954	4	32203654	0.00026
rs2402951	7	128832427	0.00026
rs13093281	3	20909500	0.00026
rs11738868	5	169880846	0.000261
rs1393221	5	91964461	0.000263
rs292001	1	22837545	0.000264
rs10925039	1	245689184	0.000264
rs12710756	2	17131742	0.000265
rs17775878	16	26460280	0.000266
rs12549803	8	99751034	0.000266
rs7751783	6	124855370	0.000268
rs10057985	5	91910003	0.000268
rs7937519	11	131522577	0.000269
rs7620134	3	98980660	0.000269
rs800557	8	116905034	0.000269
rs9416286	10	55059036	0.000271
rs2278309	15	31830119	0.000271
rs363032	20	10166644	0.000271
rs561285	11	60365509	0.000271
rs7586479	2	5964955	0.000272
rs12026476	1	58620058	0.000272
rs11160111	14	92812545	0.000272
rs6805546	3	72168842	0.000272
rs7798901	7	77918277	0.000273
rs3911130	18	42245527	0.000273
rs2651899	1	3073572	0.000273
rs6486617	12	130003990	0.000274
rs2793108	10	31419111	0.000275
rs10510508	3	20920377	0.000275
rs7671095	4	93926311	0.000275
rs2695612	2	57722826	0.000277
rs576574	11	78634953	0.000277
rs4549018	2	139996073	0.000278
rs1893540	6	162992772	0.000278
rs17726403	18	45453406	0.000278
rs12542069	8	99638911	0.000279
rs8016108	14	70723874	0.000279
rs3851167	13	49307276	0.00028
rs1391916	3	1227668	0.000281
rs9562610	13	45166435	0.000281
rs1898240	1	197613703	0.000282
rs6487314	12	22786887	0.000282
rs483241	22	25973302	0.000282
rs356659	9	97046189	0.000283
rs9324756	5	153044424	0.000284
rs1787531	18	45547736	0.000284
rs4732776	8	27767592	0.000284
rs1535221	20	16856539	0.000285
rs13224784	7	127942799	0.000287
rs6662013	1	164309282	0.000288
rs1225030	3	133141699	0.000288
rs195729	1	24670970	0.000288
rs8045161	16	53160653	0.000288
rs3093933	14	19894255	0.000288
rs1378438	5	97731878	0.000289
rs4786201	16	7968615	0.00029
rs17676795	16	74580947	0.00029
rs10514398	16	74580998	0.00029
rs2667204	2	440545	0.00029
rs11902010	2	3305424	0.000291
rs338166	12	107056639	0.000292
rs1018534	14	100189987	0.000292
rs7657618	4	32165478	0.000292
rs3751102	11	133100338	0.000292
rs4857302	3	99142796	0.000293
rs11022839	11	13444537	0.000294
rs6721286	2	17130538	0.000294
rs13257857	8	41053143	0.000294
rs11167132	8	143245585	0.000294
rs2350571	2	5966862	0.000296
rs2059553	15	58150460	0.000297
rs2430534	17	67225953	0.000298
rs16846388	3	174195584	0.000298
rs6554032	4	32212516	0.000299
rs7528807	1	58621235	0.000299
rs7167062	15	78510387	0.000299
rs7355461	2	17401317	0.0003
rs1391920	3	1182591	0.0003
rs9901804	17	61735623	0.0003
rs2048025	4	24085643	0.000301
rs672217	18	58276114	0.000302
rs7823922	8	27772227	0.000303
rs1157938	3	1226335	0.000304
rs7833220	8	116409367	0.000304
rs7110328	11	4457452	0.000304
rs11691520	2	7961847	0.000305
rs4935079	10	55011621	0.000305
rs7537894	1	176471332	0.000306
rs1541279	18	13834057	0.000307
rs2282449	1	203834836	0.000307
rs244053	4	111435778	0.000307
rs10757521	9	25375317	0.000308
rs2009966	15	86341728	0.000309
rs10872573	6	100917343	0.00031
rs2566221	11	4492806	0.000311
rs7524527	1	223562320	0.000312
rs12500707	4	183396389	0.000313
rs4777408	15	69621046	0.000313
rs7957137	12	128886202	0.000314
rs1459014	11	13513831	0.000315
rs2882324	2	202429669	0.000315
rs13056467	22	25133206	0.000315
rs1848581	4	126429726	0.000316
rs192598	16	81443634	0.000318
rs2583084	8	70543739	0.000322
rs1939861	11	123522301	0.000323
rs7896859	10	101653428	0.000324
rs8014159	14	61392335	0.000324
rs1105595	2	46493130	0.000324
rs10906021	10	11896151	0.000324
rs803556	12	107282305	0.000324
rs2408291	13	50510777	0.000325
rs6039783	20	10166034	0.000325
rs12480103	20	51772177	0.000325
rs207338	4	18662857	0.000326
rs16828412	3	159053197	0.000327
rs2197296	6	160488987	0.000327
rs7393105	10	101537011	0.000327
rs4148386	10	101538458	0.000327
rs1076390	12	2602980	0.000328
rs483408	11	78776800	0.000328
rs529653	11	78779197	0.000328
rs16955919	15	69718655	0.000329
rs503355	19	44470224	0.000329
rs4673782	2	200781097	0.000329
rs1469876	1	64816443	0.00033
rs1433362	12	74690960	0.00033
rs2190748	15	90486082	0.00033
rs6694617	1	198434281	0.000331
rs10771021	12	23766639	0.000331
rs3790171	20	19206393	0.000332
rs6978080	7	120658191	0.000332
rs7176262	15	35892658	0.000332
rs12538565	7	109513743	0.000333
rs2448370	10	226452	0.000333
rs2246195	3	195061464	0.000336
rs2651159	3	195068188	0.000336
rs7977446	12	23098476	0.000338
rs2791491	1	86734919	0.000339
rs2566243	11	4488691	0.00034
rs2566231	11	4491658	0.00034
rs344577	19	6558597	0.00034
rs7308182	12	41661598	0.00034
rs10499163	6	130004326	0.000341
rs2209373	13	33849107	0.000341
rs12246717	10	63129189	0.000342
rs1020138	4	41398145	0.000342
rs1690627	10	31334987	0.000342
rs2523214	7	109407013	0.000343
rs10217522	9	127795896	0.000343
rs2777987	1	155863014	0.000344
rs9770309	7	71943607	0.000346
rs9511184	13	23778292	0.000346
rs1017228	16	21971218	0.000346
rs1440	6	160094446	0.000349
rs3818299	6	160126621	0.000349
rs2273828	6	160127039	0.000349
rs4850695	2	196861504	0.00035
rs9836632	3	167749935	0.00035
rs17238975	4	61950748	0.000351
rs12128329	1	64698479	0.000352
rs17374716	1	61001172	0.000353
rs173754	5	65102081	0.000353
rs7692799	4	156775006	0.000353
rs11122348	1	230051140	0.000353
rs1881712	2	64256193	0.000355
rs2763223	6	168605423	0.000355
rs5215	11	17365206	0.000358
rs11643449	16	23130125	0.000358
rs9930846	16	23136036	0.000358
rs9388723	6	130039208	0.000358
rs7694475	4	111296610	0.000362
rs6584190	10	100114065	0.000363
rs827945	20	46220900	0.000364
rs6994106	8	116416185	0.000365
rs10967719	9	27098810	0.000365
rs11966261	6	106409967	0.000365
rs3818361	1	205851591	0.000366
rs6701713	1	205852912	0.000366
rs6811247	4	32215180	0.000366
rs3849862	9	80310994	0.000367
rs3741049	11	107515137	0.000367
rs594463	1	60313420	0.000367
rs7585777	2	228256067	0.000368
rs11935578	4	115536217	0.00037
rs10237610	7	100806741	0.00037
rs4779521	15	29459420	0.00037
rs517961	9	133262244	0.000372
rs3784780	15	89110479	0.000372
rs3760534	18	13864975	0.000372
rs7753182	6	168927171	0.000372
rs2393833	10	63115322	0.000372
rs1365840	2	153479527	0.000373
rs6977061	7	18045616	0.000373
rs11723187	4	189307720	0.000374
rs898460	8	27776743	0.000374
rs10521044	16	50435924	0.000377
rs4140483	6	100799729	0.00038
rs25683	6	160116333	0.000382
rs10869885	9	78881320	0.000382
rs11145269	9	78881470	0.000382
rs1567784	3	100824845	0.000382
rs7169899	15	66420588	0.000383
rs475069	22	25899081	0.000384
rs17132771	7	48897611	0.000384
rs1146344	1	118783188	0.000385
rs16907255	10	56747436	0.000386
rs740038	14	70730073	0.000386
rs2836316	21	38637659	0.000387
rs9688182	5	149669594	0.000391
rs10749486	10	86101607	0.000392
rs34080	7	12930194	0.000392
rs4711637	6	40560032	0.000393
rs10932454	2	213477668	0.000395
rs12328176	2	57689073	0.000396
rs10867212	9	80309666	0.000398
rs12726043	1	197582342	0.000399
rs518716	11	95406584	0.000399
rs12686467	9	97471458	0.0004
rs657555	18	12837136	0.000401
rs12986551	2	208760548	0.000402
rs2914908	5	118009945	0.000402
rs10183647	2	16931006	0.000403
rs1447793	3	76702737	0.000403
rs7908145	10	59004051	0.000404
rs4345174	4	10668941	0.000405
rs16950868	18	6946238	0.000406
rs17749908	14	76690570	0.000406
rs2724856	2	441581	0.000406
rs12640529	4	110295392	0.000406
rs17066901	13	76377326	0.000406
rs6713996	2	104297982	0.000406
rs4245266	18	44161790	0.000407
rs7021102	9	19940818	0.000408
rs11765126	7	127876209	0.000409
rs201061	6	6675511	0.000409
rs1855904	10	56110656	0.00041
rs17149592	8	9133306	0.000412
rs17005144	4	82623298	0.000412
rs910545	22	26276986	0.000413
rs4937626	11	130844247	0.000413
rs16932272	9	14753056	0.000414
rs890862	19	7184604	0.000414
rs6710543	2	208758692	0.000414
rs7758295	6	142260910	0.000415
rs2357161	6	119454651	0.000415
rs1475720	13	81199381	0.000415
rs10812231	9	25386115	0.000415
rs4706362	6	91091862	0.000415
rs12470757	2	16899160	0.000415
rs3798211	6	160106910	0.000417
rs12589592	14	91447555	0.000418
rs17496442	1	58598189	0.000419
rs4935866	11	123534285	0.00042
rs4952599	2	40321922	0.000421
rs7562080	2	64210710	0.000422
rs10934987	3	133234339	0.000422
rs1022049	5	38050627	0.000422
rs1022048	5	38050742	0.000422
rs4394668	1	12593816	0.000422
rs2288681	10	363048	0.000423
rs11121213	1	8650774	0.000425
rs10845180	12	10651891	0.000425
rs7514472	1	158119369	0.000427
rs11265293	1	158125374	0.000427
rs12912694	15	50794961	0.000428
rs2172257	3	99147415	0.00043
rs2828844	21	24417785	0.000431
rs1888578	14	100188208	0.000431
rs10848183	12	129724664	0.000433
rs1999207	10	11118396	0.000434
rs2737662	1	198322490	0.000435
rs12428541	13	64056530	0.000435
rs6853596	4	181697121	0.000437
rs2128252	3	1594821	0.000437
rs2804405	10	101518740	0.000437
rs7198776	16	53156729	0.000439
rs2411127	17	73084146	0.000439
rs12589674	14	53316103	0.00044
rs902568	17	29108642	0.00044
rs1437236	3	109140767	0.000441
rs17618074	5	128532463	0.000444
rs2332807	14	71779879	0.000446
rs1076479	16	51069957	0.000446
rs640639	1	60301951	0.000447
rs7067644	10	81914225	0.000447
rs2985714	1	154607242	0.000449
rs1544832	7	132002029	0.00045
rs12507328	4	99792373	0.00045
rs4244954	10	86129545	0.000451
rs6855656	4	3450924	0.000453
rs9373924	6	107590033	0.000453
rs7636513	3	58186123	0.000454
rs256219	5	133001222	0.000454
rs11097519	4	77938803	0.000454
rs833153	2	182926857	0.000455
rs10489650	1	79503341	0.000456
rs6580988	12	53333456	0.000456
rs7698262	4	187898905	0.000458
rs1564996	3	151306814	0.000458
rs458853	9	4710263	0.000461
rs1233384	6	29667274	0.000461
rs2293276	2	48672701	0.000462
rs643397	1	61073571	0.000462
rs1524050	7	38013374	0.000463
rs10457161	6	107611934	0.000463
rs12101383	15	65055257	0.000463
rs2744728	1	22413505	0.000465
rs729466	4	41935793	0.000465
rs2397105	6	52761283	0.000465
rs4133220	5	27285105	0.000467
rs241964	12	3711956	0.000467
rs570682	5	122477549	0.000468
rs9290227	3	95691745	0.000468
rs4662089	1	14240876	0.000471
rs761162	1	14243724	0.000471
rs10754907	1	14244750	0.000471
rs7894391	10	59007688	0.000471
rs729179	4	41936242	0.000473
rs2858474	22	35697968	0.000473
rs2399218	3	109159023	0.000474
rs34677	5	34034525	0.000474
rs7922447	10	101681618	0.000474
rs6790198	3	111624647	0.000474
rs11131078	3	7523067	0.000476
rs1795240	1	169358499	0.000477
rs984795	2	51541684	0.000478
rs1564406	3	139616102	0.00048
rs11674329	2	45781590	0.00048
rs531496	1	61062972	0.000481
rs2796188	1	71467449	0.000482
rs10211084	2	239928521	0.000482
rs387138	16	76525505	0.000484
rs17029201	3	32333007	0.000485
rs10504825	8	87636964	0.000485
rs7767143	6	152137387	0.000487
rs12530672	7	127899945	0.000487
rs648003	10	100366788	0.000487
rs10163091	15	94529499	0.000487
rs13428318	2	20242363	0.000488
rs11113776	12	107137281	0.000488
rs2700405	3	125073263	0.000489
rs1501222	21	22806860	0.000489
rs4849255	2	111402260	0.000491
rs12329153	2	207805454	0.000491
rs11096702	2	16899190	0.000492
rs473820	10	100413987	0.000492
rs10908734	1	157799692	0.000494
rs1341664	1	157800276	0.000494
rs17033401	3	1103245	0.000496
rs4688433	3	64098687	0.000497
rs7250249	19	8156610	0.000498
rs4797739	18	13197252	0.000498
rs6880753	5	170682338	0.000498
rs3936176	15	89869946	0.000498
rs7870334	9	17426801	0.0005
rs3804938	3	7525294	0.0005
rs1233386	6	29666169	0.000502
rs7790478	7	128135641	0.000503
rs1742848	1	119001219	0.000509
rs4872439	8	26382300	0.000509
rs12899716	15	34605517	0.000509
rs135059	22	42167159	0.000509
rs11730986	4	126441167	0.000509
rs6138822	20	26109415	0.000511
rs1924916	13	77412569	0.000512
rs7319342	13	77421485	0.000512
rs6786354	3	99078069	0.000512
rs4851074	2	105614135	0.000514
rs4668815	2	5965395	0.000514
rs9321981	6	100839000	0.000514
rs4783043	16	83259294	0.000514
rs1276836	5	55433379	0.000515
rs7756065	6	76304232	0.000515
rs10961940	9	15248381	0.000515
rs2286450	7	149614134	0.000516
rs9355010	6	168932064	0.000516
rs7776083	6	131478581	0.000517
rs965483	7	8904473	0.000517
rs1506876	11	132222823	0.000518
rs6548153	2	3305052	0.000519
rs2819855	6	45508372	0.00052
rs7747132	6	168551868	0.000521
rs2700791	8	5818299	0.000521
rs11189770	10	100469316	0.000521
rs10779113	12	83536444	0.000521
rs10468138	15	86362191	0.000521
rs10974587	9	4505470	0.000523
rs710063	14	61173966	0.000525
rs601400	2	165987102	0.000525
rs4659431	1	26530978	0.000526
rs1213850	1	119003792	0.000527
rs1213852	1	119005312	0.000527
rs10803075	1	240941582	0.000527
rs872013	3	185109783	0.000527
rs229853	17	61561084	0.000528
rs230572	17	61578821	0.000528
rs230559	17	61609197	0.000528
rs4708201	6	76719533	0.000529
rs2846463	6	162886421	0.000529
rs1570885	13	23422626	0.000529
rs2030552	2	204141429	0.000529
rs387413	9	4710153	0.000529
rs2672824	5	177820338	0.000532
rs3851252	10	63287306	0.000532
rs1533393	3	124446769	0.000532
rs1188777	10	86281929	0.000533
rs2238243	14	71735870	0.000534
rs7005646	8	49209870	0.000534
rs4984707	16	883362	0.000536
rs1146413	1	81371728	0.000538
rs17074954	8	5666677	0.000538
rs1005975	6	131484668	0.000539
rs1024027	2	4114020	0.000539
rs1515269	2	180197063	0.000539
rs925751	2	180200648	0.000539
rs231704	4	2657319	0.00054
rs1445955	5	63571030	0.00054
rs1364529	2	170820020	0.000541
rs1527619	2	57662175	0.000541
rs1394935	9	80332507	0.000541
rs4648998	1	24773708	0.000542
rs7267054	20	17569201	0.000542
rs6745880	2	170813564	0.000542
rs11074275	15	92758506	0.000545
rs847237	14	71791958	0.000546
rs1549355	6	124849888	0.000548
rs7183091	15	78744773	0.000549
rs9916791	17	7661956	0.000549
rs4301261	5	159902033	0.000549
rs4938246	11	115644329	0.000549
rs10281788	7	13238779	0.00055
rs2269091	10	33569034	0.000551
rs1902365	10	67049187	0.000551
rs9297604	8	120820193	0.000551
rs11682835	2	144349037	0.000552
rs4592016	8	69158300	0.000553
rs4880117	9	138672282	0.000554
rs135120	22	35699323	0.000555
rs9813633	3	115390916	0.000556
rs13141798	4	93894414	0.000557
rs10503267	8	4476960	0.000559
rs12591523	15	32929858	0.00056
rs1373649	4	96111734	0.00056
rs2118584	5	13028063	0.000561
rs1648281	15	43209050	0.000561
rs11096956	4	38452575	0.000563
rs7721778	5	2729993	0.000563
rs3775820	4	20149638	0.000564
rs13039850	20	24495144	0.000564
rs2240003	7	95003210	0.000566
rs3852876	19	7190555	0.000567
rs7986369	13	47361124	0.000567
rs621786	9	27108807	0.000567
rs858671	17	42626679	0.000567
rs6773366	3	73572601	0.00057
rs7777679	7	26094089	0.00057
rs9968041	22	42515246	0.00057
rs4580491	3	124454040	0.000571
rs6808569	3	124456196	0.000571
rs2028008	7	88949497	0.000571
rs10869873	9	78852765	0.000571
rs10825083	10	55092067	0.000571
rs1401209	2	105458649	0.000573
rs6897513	5	35677339	0.000573
rs500951	15	23924879	0.000574
rs6715752	2	203621797	0.000574
rs6436346	2	223382566	0.000574
rs2991753	9	76128469	0.000576
rs1920006	3	133273696	0.000577
rs8030199	15	90045632	0.000577
rs687782	11	95405833	0.000579
rs12618667	2	3274993	0.00058
rs221596	17	42585310	0.00058
rs622435	8	102362596	0.000581
rs7011326	8	81305185	0.000582
rs13163920	5	6812714	0.000582
rs7787781	7	77907723	0.000583
rs6760807	2	223377318	0.000584
rs16864183	2	223379082	0.000584
rs230977	17	15199094	0.000584
rs286680	16	81446793	0.000585
rs9262639	6	31133988	0.000585
rs16866197	3	192359805	0.000586
rs12629639	3	154512226	0.000586
rs4459459	13	51345910	0.000586
rs873816	18	44355072	0.000587
rs921876	2	109003940	0.00059
rs11587876	1	85687771	0.000591
rs1010730	11	95409778	0.000591
rs9578362	13	20780381	0.000592
rs4383191	17	68204415	0.000592
rs2700354	3	125034462	0.000593
rs6811377	4	41351387	0.000594
rs13105185	4	116251788	0.000594
rs9494019	6	135024120	0.000595
rs1476036	22	42489823	0.000595
rs10810904	9	18117068	0.000595
rs12057238	1	45030728	0.000596
rs13361985	5	41052763	0.000599
rs10829089	10	27166202	0.000599
rs3736493	15	66400841	0.000599
rs8041788	15	66400976	0.000599
rs10736179	10	107353381	0.000599
rs1880742	2	235187293	0.0006
rs10776851	9	137857942	0.000601
rs3772324	3	1288477	0.000601
rs6794522	3	115120114	0.000601
rs11574783	5	55271763	0.000603
rs12300373	12	64401468	0.000603
rs2168749	12	10639581	0.000603
rs1902379	10	67083012	0.000605
rs12984214	19	56066957	0.000605
rs558968	5	163042656	0.000605
rs977340	14	71762131	0.000605
rs515639	12	221584	0.000606
rs1387596	9	108358582	0.000607
rs2836816	21	39291029	0.000609
rs11736698	4	56721685	0.00061
rs1114175	5	38388695	0.00061
rs6746122	2	145033754	0.000611
rs11812044	1	169382191	0.000612
rs6608452	1	169383737	0.000612
rs1638446	17	42336465	0.000613
rs4083606	9	25366632	0.000614
rs12776465	10	55061332	0.000614
rs7906396	10	55061615	0.000614
rs16937617	10	55064429	0.000614
rs10903399	10	1217868	0.000614
rs1046914	10	1218206	0.000614
rs1505622	9	80333445	0.000616
rs1429412	2	197899139	0.000617
rs566977	11	132557586	0.000617
rs2648440	3	1594355	0.000618
rs4502032	12	20586874	0.000618
rs6893565	5	40329056	0.000619
rs3812204	6	16806001	0.000619
rs4715359	6	52849574	0.000619
rs2955877	8	39968092	0.000619
rs9859929	3	125426430	0.000619
rs9840301	3	125426534	0.000619
rs10937128	3	184578612	0.000619
rs2256191	14	63726608	0.000619
rs4665470	2	29655153	0.00062
rs6983702	8	98001220	0.00062
rs132692	22	34909112	0.000623
rs6462795	7	37928433	0.000623
rs2270558	5	35690468	0.000624
rs7073300	10	27172998	0.000624
rs10497870	2	203678528	0.000625
rs4708499	6	168970084	0.000625
rs2289840	3	125664429	0.000626
rs3771790	2	74924075	0.000628
rs886198	11	43974359	0.000628
rs7188960	16	24627488	0.000628
rs1369426	15	86289432	0.000629
rs2271275	10	1220968	0.000629
rs10809642	9	1189448	0.00063
rs1873935	6	92810057	0.000632
rs2801393	10	100523435	0.000633
rs8020912	14	102917027	0.000633
rs2821313	1	198317897	0.000635
rs11096957	4	38452886	0.000635
rs4951682	1	208871053	0.000637
rs12995474	2	144245978	0.000637
rs2998711	9	80313512	0.000638
rs12866447	13	49214353	0.000638
rs1923730	13	49229993	0.000638
rs9291748	5	61454424	0.000638
rs10911839	1	169370676	0.000638
rs10911841	1	169370764	0.000638
rs2817851	1	71376291	0.00064
rs3112943	2	180210601	0.00064
rs321117	11	112161805	0.00064
rs11005394	10	57966230	0.000642
rs12955222	18	7092427	0.000642
rs476680	2	141104263	0.000643
rs17072506	4	183059916	0.000643
rs3112960	2	180200527	0.000643
rs2244817	8	70539379	0.000646
rs1155011	20	22274938	0.000646
rs9958649	18	22880828	0.00065
rs2220504	3	1210201	0.000654
rs11598702	10	104887975	0.000654
rs665908	9	22450095	0.000656
rs7695359	4	32221856	0.000657
rs259969	20	57246982	0.000657
rs11121203	1	8570827	0.000659
rs730414	11	13415430	0.00066
rs13404741	2	121548235	0.000664
rs13394153	2	206496690	0.000664
rs2682213	3	125032892	0.000664
rs11711293	3	109166112	0.000665
rs4973216	2	228269497	0.000665
rs11152984	6	106969514	0.000666
rs2084414	8	481735	0.000666
rs4567307	1	198719121	0.000667
rs9854857	3	98982419	0.000667
rs132405	22	43509092	0.000668
rs10825819	10	57966260	0.000668
rs520535	4	20144974	0.00067
rs7104516	11	101173276	0.00067
rs12439791	15	60980045	0.000671
rs7106361	11	134187151	0.000672
rs12718780	7	53345826	0.000672
rs10441455	7	53351706	0.000672
rs2300965	2	207096485	0.000673
rs6712770	2	163815244	0.000674
rs357942	2	3752961	0.000675
rs7179008	15	30231215	0.000675
rs1229393	1	165870587	0.000675
rs11748781	5	35703923	0.000675
rs1670308	11	44763889	0.000676
rs12255275	10	53381842	0.000678
rs11840175	13	72819856	0.000678
rs4939839	18	44791458	0.000679
rs10176451	2	56249937	0.00068
rs771785	3	103188499	0.00068
rs10846667	12	123450377	0.000681
rs889615	16	83228895	0.000681
rs12650313	4	41401850	0.000682
rs4350019	8	65726982	0.000684
rs1891385	9	6209845	0.000684
rs2700373	3	125116736	0.000685
rs2682216	3	125130306	0.000685
rs1996681	3	125143340	0.000685
rs12667496	7	114685164	0.000685
rs7078645	10	55065324	0.000687
rs4331786	4	38445803	0.000687
rs1363590	4	181710976	0.000687
rs6993696	8	106650460	0.000687
rs1532206	3	99153367	0.000687
rs4861797	4	180851120	0.000688
rs6538691	12	94877638	0.000688
rs289723	16	55638029	0.00069
rs6505851	18	13839325	0.00069
rs1255538	11	94958901	0.000691
rs10781565	10	133929082	0.000691
rs3010716	9	80313592	0.000692
rs4272572	1	71333672	0.000693
rs1156226	7	114628326	0.000693
rs12404503	1	58583617	0.000693
rs2237690	7	107373490	0.000693
rs17617468	2	185197675	0.000693
rs10771942	12	32419755	0.000694
rs7149413	14	56273708	0.000694
rs7322765	13	50529265	0.000695
rs363598	21	29935030	0.000696
rs8079985	17	61667605	0.000697
rs9373094	6	134782257	0.000697
rs11100727	4	142951815	0.000698
rs977569	4	142962587	0.000698
rs6013773	20	51778369	0.000698
rs1561825	18	4003062	0.000698
rs1846457	3	1593576	0.000698
rs9395944	6	54336372	0.000701
rs255754	5	53355866	0.000701
rs12033257	1	112120007	0.000703
rs330065	8	9200244	0.000703
rs6924886	6	107616674	0.000703
rs757985	11	17542957	0.000703
rs7853484	9	102431460	0.000704
rs757262	6	30222934	0.000704
rs757259	6	30223521	0.000704
rs1328111	1	158993515	0.000706
rs690196	18	1087804	0.000706
rs2184185	1	240878217	0.000708
rs6481464	10	60790490	0.000709
rs7849248	9	26969027	0.000709
rs599779	1	197604771	0.00071
rs7965430	12	43996497	0.00071
rs10281068	7	155805924	0.00071
rs6976733	7	155807356	0.00071
rs12381471	8	6648997	0.000712
rs7820372	8	74034988	0.000712
rs2152670	13	64041939	0.000713
rs4407280	2	177275808	0.000714
rs7587400	2	66982681	0.000716
rs11133282	4	54165874	0.000716
rs17367409	8	123949074	0.000716
rs13187145	5	53276486	0.000719
rs3769825	2	201819625	0.00072
rs1565469	4	172789534	0.00072
rs1573442	21	18600631	0.00072
rs800558	8	116905763	0.00072
rs13339424	16	83153759	0.000723
rs13033821	2	197881781	0.000724
rs9262638	6	31133968	0.000724
rs17728260	5	150423198	0.000725
rs278949	4	40156469	0.000725
rs11923588	3	185942361	0.000726
rs10052890	5	100488780	0.000726
rs10519966	5	127335370	0.000726
rs6972582	7	53418350	0.000726
rs1942971	11	104933696	0.000726
rs12351510	9	28641898	0.000728
rs4940366	18	44168750	0.000728
rs12004815	9	98353833	0.000734
rs1353354	11	40542692	0.000734
rs10837436	11	40542978	0.000734
rs1009311	1	71443929	0.000735
rs4777995	15	90836397	0.000735
rs1079663	21	18570051	0.000735
rs11113832	12	107267728	0.000739
rs6570562	6	143879508	0.000739
rs735449	8	9140857	0.00074
rs914067	10	106127176	0.00074
rs1368360	5	167398997	0.000741
rs1522229	12	24335953	0.000742
rs9312076	4	61933672	0.000743
rs2841498	9	87119865	0.000743
rs8066857	17	68207698	0.000743
rs12472355	2	197914085	0.000746
rs17636773	6	120248850	0.000746
rs6802240	3	14260242	0.000748
rs727409	20	24505527	0.000748
rs1798246	1	3070715	0.000749
rs658056	20	4336454	0.000749
rs6022034	20	50720943	0.00075
rs7732246	5	27203395	0.000751
rs1229390	1	165873964	0.000751
rs7641476	3	7519835	0.000752
rs12676524	8	22759502	0.000752
rs2673846	5	5975663	0.000752
rs7805271	7	20607155	0.000753
rs4902297	14	64141948	0.000755
rs11718287	3	194263389	0.000755
rs9820473	3	1593188	0.000755
rs6865723	5	51744975	0.000755
rs1909169	12	30031014	0.000755
rs1360674	1	240877658	0.000755
rs1877354	16	72442650	0.000756
rs1150023	10	9400829	0.000756
rs280534	3	194908443	0.000759
rs1618224	11	109450130	0.000761
rs787994	2	197931366	0.000762
rs10188105	2	203590803	0.000763
rs2662171	5	174870381	0.000763
rs10774124	12	3149472	0.000764
rs12566787	1	114442330	0.000766
rs533017	9	103234353	0.000766
rs10805218	4	20283839	0.000767
rs12334877	8	67356725	0.000767
rs2127598	10	4495667	0.000767
rs12243318	10	4497714	0.000767
rs636154	1	60351362	0.000768
rs10105672	8	52689285	0.000769
rs2833661	21	32414431	0.000769
rs161130	11	112160184	0.000771
rs11871188	17	2308257	0.000772
rs4543114	4	6797326	0.000773
rs433689	8	37246301	0.000773
rs9386622	6	107615745	0.000773
rs4735398	8	96972242	0.000773
rs542700	12	10037737	0.000774
rs581949	12	10040673	0.000774
rs618283	4	23644852	0.000774
rs11236898	11	70141158	0.000774
rs330069	8	9199283	0.000774
rs7916049	10	125242083	0.000777
rs2722298	7	37975168	0.000778
rs1150024	10	9400843	0.000779
rs826278	19	42058972	0.000779
rs2537872	4	55121318	0.00078
rs927451	6	160133426	0.000781
rs11718636	3	117979439	0.000781
rs7640866	3	58263402	0.000784
rs11256141	10	9366107	0.000784
rs7903716	10	101609421	0.000784
rs6916856	6	37768095	0.000784
rs7530899	1	77011319	0.000784
rs10883198	10	100522092	0.000787
rs10505804	12	17377312	0.000788
rs4144632	9	120445491	0.000788
rs2235123	8	2027808	0.00079
rs3793492	9	2089315	0.000791
rs10402592	19	11117887	0.000795
rs10825387	10	56167061	0.000795
rs1728143	2	10592400	0.000796
rs779368	2	12983329	0.000797
rs796786	1	239069843	0.000798
rs2279780	10	1246160	0.000799
rs7871092	9	25399024	0.000801
rs2688492	3	196981763	0.000802
rs1519473	2	17633576	0.000803
rs9463517	6	49683100	0.000803
rs1285441	7	9185808	0.000803
rs10044090	5	122503626	0.000804
rs6457300	6	31106721	0.000805
rs7739525	6	154670772	0.000806
rs6996132	8	60205684	0.000806
rs9300717	13	101634002	0.000809
rs12478319	2	203374140	0.000811
rs4731007	7	120691895	0.000811
rs999900	2	98286252	0.000811
rs4940002	18	46449193	0.000812
rs6702380	1	111619575	0.000813
rs7512322	1	111620073	0.000813
rs6596004	5	130575064	0.000815
rs2305576	2	33598712	0.000816
rs7254107	19	37651293	0.000816
rs7655799	4	155375657	0.000817
rs949178	11	70877968	0.000817
rs6447440	4	44955705	0.000818
rs787151	2	144372306	0.000819
rs325874	5	41090691	0.000821
rs4817463	21	32412211	0.000821
rs16849064	2	196862125	0.000822
rs11043672	12	17857886	0.000822
rs868690	12	53327542	0.000822
rs330061	8	9202136	0.000822
rs1546620	2	17136710	0.000823
rs236879	6	79368578	0.000823
rs7622066	3	57060050	0.000824
rs7091160	10	124093866	0.000824
rs1013009	5	80740025	0.000824
rs11843025	13	72809463	0.000824
rs487474	6	54364173	0.000825
rs6531990	4	88554773	0.000825
rs1036004	15	31828627	0.000825
rs11154765	6	134745888	0.000827
rs6502398	17	14676217	0.000827
rs270322	6	153837707	0.000828
rs1873195	4	38567568	0.000828
rs12537777	7	142247073	0.000829
rs10490744	2	207169528	0.000831
rs1521733	9	28564497	0.000831
rs992564	11	130841284	0.000831
rs6730865	2	52513378	0.000833
rs642626	4	2689875	0.000835
rs12576185	11	7607885	0.000836
rs9597616	13	57294987	0.000836
rs550260	22	25905542	0.000836
rs734988	21	32405698	0.000837
rs1558697	7	77930532	0.000839
rs2417731	9	99911538	0.000839
rs9930233	16	81438595	0.00084
rs6058224	20	33345188	0.00084
rs2336645	1	108325697	0.000842
rs4698832	4	111469074	0.000842
rs11714061	3	125308212	0.000842
rs10038739	5	61514941	0.000842
rs10815002	9	4514549	0.000843
rs11043549	12	17674842	0.000843
rs1106486	3	7537364	0.000845
rs11154614	6	131447116	0.000847
rs7720751	5	67270813	0.000848
rs11118109	1	216699548	0.000848
rs2922066	8	99970798	0.000848
rs3763043	18	22689816	0.00085
rs2339331	18	23176500	0.00085
rs10250643	7	24502175	0.00085
rs2074597	7	11643219	0.000851
rs3738447	1	245655583	0.000852
rs10818205	9	120437033	0.000853
rs2550423	16	83228411	0.000854
rs12639792	4	25604954	0.000854
rs9909166	17	73083417	0.000854
rs469402	5	3185692	0.000854
rs927257	14	100280910	0.000855
rs12778875	10	55061424	0.000856
rs1189133	14	55951645	0.000857
rs1564582	11	107963620	0.000857
rs7947323	11	85789111	0.000858
rs10501837	11	95412352	0.000858
rs1878124	12	71922788	0.000859
rs7559114	2	232070451	0.000861
rs4757547	11	17543098	0.000861
rs498221	5	172247401	0.000862
rs7924303	10	100145953	0.000864
rs12684276	9	19942691	0.000864
rs2102702	4	16634789	0.000865
rs1546182	4	16356785	0.000866
rs207701	4	16395956	0.000866
rs7987502	13	49239176	0.000867
rs7295342	12	23770821	0.000867
rs10847944	12	128824549	0.000867
rs1339921	9	119138868	0.000869
rs10485887	7	77905991	0.000871
rs2584548	9	17399012	0.000874
rs2511050	11	116844122	0.000874
rs6967	17	52553419	0.000875
rs17070468	4	182179400	0.000875
rs4499952	6	148700862	0.000875
rs10869887	9	78883312	0.000875
rs265971	5	174793017	0.000876
rs9486186	6	106336474	0.000876
rs10494824	1	198830594	0.000877
rs11713975	3	150681281	0.000877
rs8036552	15	34958920	0.000877
rs1544511	19	37646565	0.000878
rs1323580	9	8412302	0.000878
rs41708	7	139193315	0.000879
rs7633227	3	118313302	0.000882
rs1316288	2	564307	0.000882
rs17674953	5	127306388	0.000883
rs3010713	9	80310810	0.000883
rs12503405	4	81282488	0.000884
rs2429406	12	62369568	0.000888
rs8114696	20	35304638	0.000889
rs2279787	15	69714177	0.000889
rs9854853	3	127521877	0.00089
rs7138247	12	43956020	0.000891
rs1468559	7	34489711	0.000891
rs924353	3	7526114	0.000892
rs10774120	12	3095247	0.000892
rs6553184	4	189387650	0.000892
rs13059657	3	29874571	0.000893
rs10733565	9	109627189	0.000894
rs7300835	12	17890382	0.000894
rs6784695	3	125135166	0.000895
rs2391626	13	107645743	0.000896
rs7858801	9	25371755	0.0009
rs1006130	19	5475461	0.0009
rs10011536	4	74672721	0.0009
rs2177086	2	202729535	0.0009
rs3809854	17	42384293	0.000901
rs6489439	12	3097464	0.000904
rs542162	22	24268025	0.000905
rs6842585	4	96080638	0.000906
rs2686524	7	22428528	0.000906
rs2625408	1	21851817	0.000908
rs4880567	10	303304	0.000908
rs1534235	12	17989162	0.000909
rs1112017	9	19996704	0.000909
rs4302456	4	9995772	0.00091
rs12057046	9	19972795	0.00091
rs2250205	20	33331338	0.00091
rs932562	20	33334724	0.00091
rs1000461	8	104255387	0.000911
rs4920380	1	17791187	0.000911
rs1412249	9	1369684	0.000916
rs11969046	6	134745364	0.000919
rs1886434	13	77610496	0.000919
rs7896403	10	101653039	0.000922
rs7898374	10	101656465	0.000922
rs1897749	3	30260426	0.000923
rs4836465	5	122502837	0.000923
rs3903768	13	49294756	0.000923
rs270327	6	153852496	0.000924
rs1340949	10	31139145	0.000924
rs6701700	1	190822932	0.000925
rs599483	13	109728365	0.000925
rs11152347	18	58318117	0.000925
rs6793027	3	30260250	0.000926
rs1013217	9	33094540	0.000926
rs2251858	8	116932747	0.000928
rs11003752	10	55093970	0.000928
rs6940219	6	134782404	0.000929
rs6471275	8	92417823	0.000929
rs1370911	18	22461691	0.00093
rs1028695	13	23650767	0.00093
rs9856983	3	124588529	0.000931
rs10451896	3	124589342	0.000931
rs4862596	4	187083993	0.000931
rs12474521	2	240507163	0.000932
rs652107	11	117415009	0.000933
rs1144539	19	42023454	0.000935
rs10829077	10	27157707	0.000936
rs3922562	12	24250132	0.000936
rs12813358	12	41670141	0.000937
rs3821435	3	1292869	0.000937
rs2180275	1	229327393	0.000939
rs6775019	3	128265325	0.00094
rs8087538	18	4626537	0.000942
rs9310552	3	18387693	0.000946
rs4916596	3	198194927	0.000947
rs2073337	10	101557416	0.000948
rs6803623	3	123389502	0.000948
rs9847688	3	42054115	0.000949
rs1409128	10	27190099	0.00095
rs2734705	1	86724912	0.000953
rs1234261	19	42412812	0.000953
rs10805077	4	72145178	0.000954
rs41923	7	117704955	0.000957
rs4743571	9	104508029	0.000957
rs325836	5	41073722	0.000958
rs7094763	10	100494593	0.000958
rs11250349	10	1264538	0.000958
rs867748	10	1266186	0.000958
rs10493443	1	68657310	0.000962
rs11208484	1	64857936	0.000964
rs17171705	7	40393525	0.000964
rs4379368	7	40432725	0.000964
rs974453	12	20781209	0.000964
rs11935600	4	174256978	0.000965
rs7857635	9	70878054	0.000965
rs11145102	9	70887785	0.000965
rs10836309	11	4549628	0.000966
rs7520329	1	24371498	0.000966
rs2724661	11	123560412	0.000966
rs1904729	10	67125248	0.000967
rs835136	5	14979057	0.000967
rs284386	7	121684345	0.000967
rs1546918	20	52748502	0.000967
rs10501617	11	85793665	0.000968
rs4944574	11	85799105	0.000968
rs1426782	1	81289450	0.000969
rs6806453	3	133201419	0.000969
rs947712	1	216631504	0.000972
rs2478425	10	122239475	0.000972
rs410202	4	44946963	0.000973
rs4937970	11	134247906	0.000973
rs3731570	2	198026028	0.000974
rs12644152	4	88532203	0.000975
rs2705593	2	217566734	0.000975
rs1673087	19	41956030	0.000975
rs10883422	10	101665119	0.000976
rs1955895	14	98263340	0.000976
rs8008208	14	98267720	0.000976
rs12470845	2	203399415	0.000978
rs710056	14	61176363	0.000978
rs7764326	6	160124346	0.000978
rs2816435	8	5816784	0.000979
rs2002109	10	101626638	0.000979
rs11043424	12	17425365	0.000979
rs2125431	4	181104232	0.000981
rs7655498	4	172778374	0.000981
rs7180035	15	23507197	0.000984
rs2283390	14	71873235	0.000984
rs1032889	9	80338158	0.000985
rs226468	6	1760690	0.000987
rs2076590	1	112065205	0.000989
rs6708488	2	208349419	0.000992
rs16859163	3	185942795	0.000994
rs9314104	5	93644747	0.000994
rs721270	2	134144243	0.000994
rs273981	7	137269815	0.000995
rs7106548	11	17550285	0.000997
rs1452134	11	85811064	0.000997
rs2659698	3	129709054	0.000998
rs755403	4	6440543	0.000998
rs9823491	3	1193279	0.000998
